# Supplementary material for: YOLO-Ginseng: a detection method for ginseng fruit in natural agricultural environment
Source: Front Plant Sci. 2024 Nov 20;15:1422460. doi: 10.3389/fpls.2024.1422460 (PMC11618388; doi:10.3389/fpls.2024.1422460)
Supplement: Supplementary file 1 [file DataSheet1.zip]

Archive with 8 entries (5 files):
- Supplementary_Material/
- Supplementary_Material/Detection results after deployment on Jetson Orin Nano/
- Supplementary_Material/Detection results after deployment on Jetson Orin Nano/2.png
- Supplementary_Material/Detection results after deployment on Jetson Orin Nano/3.png
- Supplementary_Material/Detection results after deployment on Jetson Orin Nano/4.png
- Supplementary_Material/Global detection results of image data in Figure 10/
- Supplementary_Material/Global detection results of image data in Figure 10/(a).JPG
- Supplementary_Material/Global detection results of image data in Figure 10/(b).JPG
